# Supplementary material for: Interface Engineering of Styrenic Polymer Grafted Porous Micro-Silicon/Polyaniline Composite for Enhanced Lithium Storage Anode Materials
Source: Polymers (Basel). 2024 Dec 19;16(24):3544. doi: 10.3390/polym16243544 (PMC11679390; doi:10.3390/polym16243544)
Supplement: Supplementary file 1 [file polymers-16-03544-s001.zip]

Archive with 1 entries (1 files):
- polymers-3363585-supplementary.pdf
